# Supplementary material for: Metabolomic Analysis Reveals Nutritional Diversity among Three Staple Crops and Three Fruits
Source: Foods. 2022 Feb 15;11(4):550. doi: 10.3390/foods11040550 (PMC8870860; doi:10.3390/foods11040550)
Supplement: Supplementary file 1 [file foods-11-00550-s001.zip]

Archive with 2 entries (2 files):
- Supplement Figures.pdf
- Supplement Tables.xlsx
